# Supplementary material for: Explorative Characterization of GI Complaints, General Physical and Mental Wellbeing, and Gut Microbiota in Trained Recreative and Competitive Athletes with or without Self-Reported Gastrointestinal Symptoms
Source: Nutrients. 2024 May 30;16(11):1712. doi: 10.3390/nu16111712 (PMC11174857; doi:10.3390/nu16111712)
Supplement: Supplementary file 1 [file nutrients-16-01712-s001.zip]

Archive with 1 entries (1 files):
- nutrients-3024433-supplementary.pdf
